# Supplementary material for: Genome-Wide Investigation of the Auxin Response Factor Gene Family in Tartary Buckwheat (Fagopyrum tataricum)
Source: Int J Mol Sci. 2018 Nov 9;19(11):3526. doi: 10.3390/ijms19113526 (PMC6274889; doi:10.3390/ijms19113526)
Supplement: Supplementary file 1 [file ijms-19-03526-s001.zip]

Archive with 6 entries (5 files):
- ijms-383622-supplementary/
- ijms-383622-supplementary/Supplementary Figure 1.tif
- ijms-383622-supplementary/Supplementary Table 1 .xls
- ijms-383622-supplementary/Supplementary Table 2 .xls
- ijms-383622-supplementary/Supplementary Table 3 .xls
- ijms-383622-supplementary/Supplementary Table 4  .xls
