# Supplementary material for: Genome-Wide Investigation of the Auxin Response Factor Gene Family in Tartary Buckwheat (Fagopyrum tataricum)
Source: Int J Mol Sci. 2018 Nov 9;19(11):3526. doi: 10.3390/ijms19113526 (PMC6274889; doi:10.3390/ijms19113526)
Supplement: Supplementary file 1 [file ijms-19-03526-s001.zip › ijms-383622-supplementary/Supplementary Table 1 .xls]

## Sheet: ARF gene information
Supplementary Table 1 List of the 20 FtARF genes identified in this study
Group	Gene	Gene ID	Protein length	Mw(KDa)	pI	Location	Domain	Homologous	E-value	Similarity (%)	Localization
Ⅰ	FtARF1	FtPinG0009506900.01	673	75.3	5.91	Chr7	DBD, ARF, CTD	AtARF1	4e-34	77	Nuclear
Ⅰ	FtARF2	FtPinG0002469700.01	766	85.7	6.03	Chr1	DBD, ARF, CTD	AtARF2	1e-22	83	Nuclear
Ⅱ	FtARF3	FtPinG0003227500.01	624	69.1	6.34	Chr3	DBD, ARF	AtARF3	2e-30	81	Nuclear
Ⅱ	FtARF4	FtPinG0003331700.01	744	82.6	6.1	Chr8	DBD, ARF	AtARF4	8e-19	72	Nuclear
Ⅲ	FtARF5	FtPinG0000764000.01	800	89	5.34	Chr3	DBD, ARF, CTD	AtARF5	6e-34	77	Nuclear
Ⅲ	FtARF6	FtPinG0000840000.01	798	88.76	5.72	Chr2	DBD, ARF, CTD	AtARF6	4e-49	84	Nuclear
Ⅱ	FtARF7	FtPinG0008597200.01	551	62.9	6.13	Chr3	DBD, ARF	OsARF7	4e-16	73	Nuclear
Ⅲ	FtARF8	FtPinG0004636500.01	753	84.3	6.08	Chr1	DBD, ARF, CTD	AtARF8	7e-39	79	Nuclear
Ⅰ	FtARF9	FtPinG0008597700.01	578	64.8	6.67	Chr3	DBD, ARF, CTD	AtARF9	4e-22	74	Nuclear
Ⅳ	FtARF10	FtPinG0002645500.01	652	73.2	7.32	Chr8	DBD, ARF	OsARF10	3e-36	73	Chloroplast
Ⅰ	FtARF11	FtPinG0002591700.01	604	67.2	6.24	Chr7	DBD, ARF, CTD	AtARF11	2e-23	74	Nuclear
Ⅰ	FtARF13	FtPinG0001741700.01	331	37.2	7.28	Chr3	DBD, ARF	AtARF13	8e-20	71	Nuclear
Ⅱ	FtARF15	FtPinG0007231100.01	600	66.9	8.3	Chr5	DBD, ARF	OsARF15	9e-56	67	Nuclear
Ⅳ	FtARF16	FtPinG0003898400.01	666	73.6	7.2	Chr2	DBD, ARF	AtARF16	4e-143	70	Nuclear
Ⅳ	FtARF17	FtPinG0002610200.01	578	63.4	7.1	Chr7	DBD, ARF	AtARF17	1e-35	74	Chloroplast
Ⅳ	FtARF18	FtPinG0005714900.01	567	63.71	7	Chr5	DBD, ARF	OsARF18	5e-41	80	Nuclear
Ⅲ	FtARF19	FtPinG0000683600.01	1083	120	6.13	Chr5	DBD, ARF, CTD	AtARF19	7e-34	77	Nuclear
Ⅲ	FtARF20	FtPinG0002499600.01	819	92	5.37	Chr8	DBD, ARF, CTD	ZmARF20	1e-21	80	Nuclear
Ⅲ	FtARF21	FtPinG0005201700.01	972	107.3	6.46	Chr8	DBD, ARF	OsARF21	7e-163	71	Nuclear
Ⅰ	FtARF23	FtPinG0005575800.01	721	81.2	6.03	Chr2	DBD, ARF, CTD	OsARF23	1e-168	73	Nuclear

## Sheet: ARF gene sequences
Supplementary Table 1 List of the 20 FtARF genes identified in this study
Gene	Gene ID	Sequence Type	Sequences
FtARF1	FtPinG0009506900.01	CDS	ATGGCGCTGACCGCCAATCACTACTCCGATAAAAAAAACCAAGAAGATGCTTTGTTTGGGGAGCTCTGGCATGCCTGTGCCGGCCCACTTGTTAGTGTGCCCCGAAAGGGGGAGCGTGTCTATTACTTCCCTCAGGGTCATATGGAGCAGCTTGAAGCTTCTACTCATCAGGGTTTAGATCAAAAAATGCCAATGTTTGATTTGCCATCTAAAATCTTGTGCACAGTAGTCAACGTTGAACTTAAGGCTGAAGCTGACACTGATGAAGTTTATGCCCAGATCACTTTGTTTCCAGAAAAAGATCAAGAAGAAGTTACAAAGCCAGACCCTCCGCTTCCTGATCCCCCAAAGTGTGTTGTACATTCATTCTGTAAAACTCTTACAGCCTCCGACACCAGT…
		Protein	MALTANHYSDKKNQEDALFGELWHACAGPLVSVPRKGERVYYFPQGHMEQLEASTHQGLDQKMPMFDLPSKILCTVVNVELKAEADTDEVYAQITLFPEKDQEEVTKPDPPLPDPPKCVVHSFCKTLTASDTSTHGGFSVLRRHADDCLPPLDMSLQPPWQELVAQDLHSTEWHFRHIFRGQPRRHLLTTGWSVFVSSKKLVAGDAFIFLRGENGELRVGVRRLMRQPNNMPSSVISSHSMHLGVLATASHAIQTGSFFSVFYKPRTSRSEFIVSVNKYLEAKSNNFSVGMRFRMKFEGDEVPERRYSGTIVGVSDNSSSVWDGSEWRSLKVHWDEPSAIMRPDKVSPWELEPLVPSNFMTSQPAQRNKRPRPPVVTPAGPDLNTLGMWKTSAESSSAM…
FtARF2	FtPinG0002469700.01	CDS	ATGACTTCATCGGAGGTTTCGATCAAAGGCAACGTCGGTAATGGAAGGGGCGATACATTTTCTTCTTCAACTTATAACACTGAACTCTCGGATTCTGGGGTTTTCAATAAACCGCCTGATCCTCATCAAGCCTCCGATGCTGAAAATGTGGATCCCGAGACTGCGCTGTATACGGAGTTGTGGCATGCTTGTGCCGGTCCTCTTGTGACTGTTCCCCGTAAAGACGAATTAGTTTTCTATTTCCCTCAAGGGCATATCGAGCAGGTGGAGGCGTCCACTAATCAAGTTGCTGATGAGAAGATGCCGGTGTATAATCTTCCATGGAAGATACTATGCCGTGTTGTCAATGTGGAGTTGAGGGCGGAACCAGACACTGATGAGGTGTATGCACAAGTGACT…
		Protein	MTSSEVSIKGNVGNGRGDTFSSSTYNTELSDSGVFNKPPDPHQASDAENVDPETALYTELWHACAGPLVTVPRKDELVFYFPQGHIEQVEASTNQVADEKMPVYNLPWKILCRVVNVELRAEPDTDEVYAQVTLMPHINEDEHSVEKEPPPPSVSRFHVHSFCKTLTASDTSTHGGFSVLRRHADECLPPLDMSRQPPTQELVAKDLHKNEWRFRHIFRGQPRRHLLQSGWSVFVSSKRLVAGDAFIFLRGENGELRVGVRRAMRHQGIVPTSVISCHNMHLGVLATAWHAISTKTMFTVYYKPRTSPAEFIVPCDQYVEAMKNNYSIGMRFKMRFEGEEAPEQRFTGTIVGVEESDNRWKGSKWRSLKVRWDENSSIPRPERVSPWQIEPSVSPLTMN…
FtARF3	FtPinG0003227500.01	CDS	ATGATGGGTGGATTGATTGACTTGAACACTGTTAACGAGGATGAAGATGACACTAGCCACAACAATAATGACACTGTTTCCACTTCACAAGAACCCAAACTTCATTCTTCTTCATCACCTCCTTCATCTGTTTGTATGGAGCTGTGGCATGCCTGTGCTGGGCCATTGACATCTCTTCCCAAGAAGGGTACTTTGGTGGCTTATCTTCCACAAGGACATCTCTTTGAACAACACAGTCTTAGTGACTACTTCCCAGGGATTCCCATTGATAGATTCCCTTCCCATGTTATCTGTAGAGTTGTTGATGTCAAGTTCCATGCTGAGGAGGGTACGGATGAGGTCTATGCACAGGTTTCTCTAATACCAGAGGCACAGATTGAAGAAAAACTGAGAGAATGT…
		Protein	MMGGLIDLNTVNEDEDDTSHNNNDTVSTSQEPKLHSSSSPPSSVCMELWHACAGPLTSLPKKGTLVAYLPQGHLFEQHSLSDYFPGIPIDRFPSHVICRVVDVKFHAEEGTDEVYAQVSLIPEAQIEEKLRECEVDIDGEEEDNEGVIRTTTPHMFCKTLTASDTSTHGGFSVPRRAAEDCFPPLEYKQQRPSQELVAKDLHGVEWKFRHIYRGQPRRHLLTTGWSAFVNKKKLVSGDAVLFLRGADGELRLGVRRATQVKAGGIFPALSSEQMNHSNLKAVLNALSARCIFNVYYNPRISSSEFIIPMRRFLRSLEQPFSIGMRFKMRFEAEDAAERRLTGVVTGMSEMDPARWPGSKWKCLLVRWDDVETNRISRVSPWEIEASGLINLASPGLKRS…
FtARF4	FtPinG0003331700.01	CDS	ATGGAATTTGATCTAAATCATGCTGTCATGGTTGATGAGGTTGAGAAGAATGCACTTTGTAATGGAGATTGTGATTCTTCTTCCTCATGTTCTTCAAATTCTTGCCCTTTGTCTGTCGCTTCTTCAATCTATATGGAACTTTGGCATGCTTGTGCTGGTCCGTTAACTTCTCTGCCAAAGAAGGGGAATGTAGTTGTGTATTTCCCACAAGGTCATTTAGAGCAATCAATCTCTTCAACCATCAATTTCCCTCCCATGGACCTACCTAATTGTGAACTTCATCCTCAAATCTTCTGCAAGGTTTCCAATGTTCAGCTTCTTGCTAACAAGGAGAATGATGAGGTCTATGCTAAGCTGGCTCTGCTTCCATTACCAGGGTGGGTAGACATGGACTCTGAG…
		Protein	MEFDLNHAVMVDEVEKNALCNGDCDSSSSCSSNSCPLSVASSIYMELWHACAGPLTSLPKKGNVVVYFPQGHLEQSISSTINFPPMDLPNCELHPQIFCKVSNVQLLANKENDEVYAKLALLPLPGWVDMDSEIKGQEELGEEEGAGSLPRTTPHMFCKTLTASDTSTHGGFSVPRRAAEDCFPPLDYKLQRPSQELVAQDLHGTEWKFRHIYRGQPRRHLLTTGWSIFVSQKHLVSGDAVLFLKGEDGKLRLGIRRATRPRTGFPDSVAGNHNTCSKVLSSVVNAVSTKKTFDVFYSPRASHAEFVIPYNRYVKSITNPISIGIRFKMRFSMDDSPERKCSGIVTGLSDVDPYRWLNSKWRCLTVRWDDDLISNRQERVSPWEIDPSTSLPPMVIQSS…
FtARF5	FtPinG0000764000.01	CDS	ATGGCTTCTATGGAAGAGAAGATGAAAACACAAGGACTTGTTAGTGGGCCATCAAATATTCTTGAGGAGATGAAGATTTTAAAGGAAATGCAGGATCAGAATGGGGTTAGGAAGAACATACACTCTGAGCTATGGCATGCTTGTGCTGGACCTTTGGTTTCATTACCTCAAGTTGGAAGTCTTGTTTACTATTTCCCACAGGGCCACAGTGAACAGGTAGCGGTCTCGACAAAGCGATCCGCAACCTCACAAGTCCCAAACTATCCAAATCTTCCGCCTCAGTTACTATGTCAGGTTCACAATGTCACCCTCCATGCAGACAAAGAGACCGACGAAATCTATGCTCAGATGAGCCTTCAACCTATCAAATCTGAGAAGGATGTTTTACCTATACAAGGG…
		Protein	MASMEEKMKTQGLVSGPSNILEEMKILKEMQDQNGVRKNIHSELWHACAGPLVSLPQVGSLVYYFPQGHSEQVAVSTKRSATSQVPNYPNLPPQLLCQVHNVTLHADKETDEIYAQMSLQPIKSEKDVLPIQGFGPNTSKHPTEFFCKTLTASDTSTHGGFSVPRRAAEKLFPPLDFAMQPPTQELVVRDLHDNTWTFRHIYRGQPKRHLLTTGWSIFVGSKRLRAGDSVLFIRDEKSQLMIGVRRANRQQSTLPSSVLSTDSMHIGVLAAAAHAANTRSPFTVFYNPRACPSDFVVPVNKYRKAVYGTQISVGMRFGMMFETEESGKRRYMGTIAGINDLDPLRWPGSKWHSLQVEWDEPGCSDKQNRVSPWEIETPESLFLFPSLTSGFKRPFLPGY…
FtARF6	FtPinG0000840000.01	CDS	ATGGCCCAAATGAGGCTGTCGCCAGCTGATTTGAATCCCCAACAAGAAGATGGTCAGAAGAGATGTTTGAACTCTGAACTATGGCATGCATGTGCTGGACCACTCGTCTCTTTGCCGGCTGCTGGAAGTCGTGTTGTGTATTTTCCACAGGGTCACAGTGAGCAGGTTGCTAACTCCACTAATTCCGAAGTGGATGCTCAAATCCCTAACTATCCAAGCTTGACTCCACAGCTTGTATGTCAACTTCATGATGTAATAATGCATGCAGATCTGGAGACAGATGAAGTTTATGCTCAGATGACATTGCAGCCCTTGAGTCCACAAGAACAAAAGGAAATCTATCTCCCAGCTGAACTTGGTGTACCCTGTAAACAGCCAACGAATTACTTTTGTAAGACC…
		Protein	MAQMRLSPADLNPQQEDGQKRCLNSELWHACAGPLVSLPAAGSRVVYFPQGHSEQVANSTNSEVDAQIPNYPSLTPQLVCQLHDVIMHADLETDEVYAQMTLQPLSPQEQKEIYLPAELGVPCKQPTNYFCKTLTASDTSTHGGFSVPRRAAEKVFPPLDFNQQPPAQELIAKDLHDNEWKFRHIFRGQPKRHLLTTGWSVFVSAKKLVAGDSVLFIWNENNQLLIGIRRASRPQTSMPSSVLSRDSMHLGLLAAAAHAASTASRFTIFYNPRASPTEFVIPLTKYFKAVYHTRVSVGMRFRMMFETEESSVRRYMGTITGIGDLDPRWPNSHWRSVKVGWDESTAGERQPRVSLWEIEPLTTFPMYPSPFSLGLKRPWPGMSSNMGMSRPSWTQSQAL…
FtARF7	FtPinG0008597200.01	CDS	ATGCTGAAAGACAACAAGGCGATGGAGATGCTGCCAACTTATGATCTTCCCTCTAAGATTCTCTGCCGTGTCATTCACATCGATCTCAAAGCTGCCGAGACCAATGAAGTCTATGCTCAAATTACATTGCTTCCTGAATACTCTCAAGATGACGTGAATCAACTGGATCCAGTGCCGCATGAGGATACAACGCCAATAATTAAATCAACTTACAAGTTATTGACTCCTACAGATATTAGCAGCAAGCTCCATGTTCCGCAACAGGATGCTATCAACTGCTTTCCTCCGCTGGACATGACCCAGGGCATCCCAAGTAAAGAGCTAGTTGCCAAAGATATCCATGGCAATTCATGGCACTTTAAGCATGTCTTTAGTGGCAAGCCTAAGAGGCATGTACTT…
		Protein	MLKDNKAMEMLPTYDLPSKILCRVIHIDLKAAETNEVYAQITLLPEYSQDDVNQLDPVPHEDTTPIIKSTYKLLTPTDISSKLHVPQQDAINCFPPLDMTQGIPSKELVAKDIHGNSWHFKHVFSGKPKRHVLTKGWKRFVMQNRLVSGDSVIFVRGENGELRIGTRHLCNQRRHAPAGERADLVTAEVLEIACYAICTQTLFTVFHRPSLGSSEFIVGLNRYVENAKKLCSIGMKFSMRFEGEDHLQRRYNGSIVEVGDVSHNWKDSKWQCLKVKWDEPATIIRPERVSPWEIDDAVDLNEEQRYLQSNVRLGKRSKSKKTKQPSCYNSAREGNTMNFHNYPNEQNLCFPPAVQPSQQQQHTHNTSQIPCPDWAPNQQYWIGNMGQPDWPETVLSNED…
FtARF8	FtPinG0004636500.01	CDS	ATGAAGCTCTCAACATCAGGTTCTTCTCAGCAAGCCCATGAAGGAGCAGATAAAAAATGTTTGAATTCGGAACTATGGCATGCTTGTGCTGGTCCCCTTGTGTGTCTTCCAACAGCAGGGAGCCGGGTAGTCTACTTTCCTCAGGGTCATAGTGAACAGGTTGCTGCTACAACTAATAAAGATGTAGATGGCCATATACCGAATTACCCAAATCTGCCTCCTCAGCTGATTTGCCAACTTCACAATGTCACAATGCATGCAGACGTAGAGACGGATGAAGTCTACGCTCAAATGACCCTTCAGCCTTTGTCTCCGCAAGAGCAAAAGGATATTTATCTTCCTGTAGAATTAGGAGTCCCGAGCAGGCAACCGACCAATTATTTCTGCAAAACCTTAACA…
		Protein	MKLSTSGSSQQAHEGADKKCLNSELWHACAGPLVCLPTAGSRVVYFPQGHSEQVAATTNKDVDGHIPNYPNLPPQLICQLHNVTMHADVETDEVYAQMTLQPLSPQEQKDIYLPVELGVPSRQPTNYFCKTLTASDTSTHGGFSVPRRAAEKVFPPLDYAQQPPCQELIARDLHEVEWKFRHIFRGQPKRHLLTTGWSVFVSAKRLVAGDSVLFIWNEKNQLLLGIRRATRPQNAMPSSVLSSDSMHIGLLAAAAHAAATNSCFTIFFNPRASPSEFVIPLSKYVKAVFHTRVSVGMRFRMLFETEESSVRRYMGTITGISDLDPIRWPNSHWRSVKVGWDESTAGERQPRVSLWEIEPLTTFPMYPSLFPLRLKRPWQAGASSFQGNMDDPASSLMWL…
FtARF9	FtPinG0008597700.01	CDS	ATGTCTGATTTTGTGACTGAAGCAAGACCTGGTGGTAATGGTAATGTGGCTGATGGACTGTACGGCGAACTATGGAGGGCTTGTGCTGGGTCGCTTGTTGAAATTCCAAAAGCAGGGGAGAGAGTTTACTACTTCCCACAAGGTCATATGGAGCAACTTGAGGCTTCAACACATCAGGAGTTGAACGAGAGCATTCCATTGTTCAATCTTTCTTCGAAGATCCTCTGCCGTGTTGTTAATGTAACTTTTCAGGCTGAGCACGAAACAGATGAGGTCTATGCTCAAATTACTCTTGTTCCTGATCCAGATCAAACTGAGCCTGATAAGCCTGATCCGAGCCCTGTTGAGTCCCCAAGACCGACCGTGCACTCTTTTTGTAAGGTCTTGACTGCTTCGGAC…
		Protein	MSDFVTEARPGGNGNVADGLYGELWRACAGSLVEIPKAGERVYYFPQGHMEQLEASTHQELNESIPLFNLSSKILCRVVNVTFQAEHETDEVYAQITLVPDPDQTEPDKPDPSPVESPRPTVHSFCKVLTASDTSTHGGFSVLRKHANECLPPLDMSQQIPTQELVAKDLHGYEWRFKHIFRGQPKRHLLTTGWSHFVTSKKLVAGDSFVFLRAENGDLRVGVRRMSRNQSCMPSSVISSQSMHVGVLATASHAISTNTLFMVYYKPRTSQFIISLNKYLDAVKNHFALGMRFKMTFEGEEVPEKKFTGTIVGIEDISPHWKESKWRSLKVLWDAPSSIARPKRISPWEMELISGPPNPANLPEPILPTNKRARPAAEMPIHSLSRGYPTQISSAKESV…
FtARF10	FtPinG0002645500.01	CDS	ATGGAGATCGAAGAAGCGAGCGTGGTGAACTTCCAGCTGTGGATGGCTTGCGCAGGAAGTATGGCCTACCTGCCACGCGTCCACTCCACCGTCTTTTACTTCCCGCAAGGACATCTCGAACACTCTCTCTCGATTGGAGCCACCGCCGTTCCCCTTTCTGCTCCACCAATCGTCCCGTCCCGTGTCACCTCAGTCAGATTCCTCGCTCGGCCCCGCACGGACGAGGTTTTCGCCAGAATCAGGCTCCTCCCGCTCAAATCCACAAACAATTTTCATAGCGGCGATCCGGTTGCAGAGGAGGAGGAGGAGGAGAAGCTTCCGTCATTCTCGAAGACGTTAACGCAATCAGACGCGAACAACGGTGGCGGATTCTCCGTTCCTCGTTACTGCGCGGAGACG…
		Protein	MEIEEASVVNFQLWMACAGSMAYLPRVHSTVFYFPQGHLEHSLSIGATAVPLSAPPIVPSRVTSVRFLARPRTDEVFARIRLLPLKSTNNFHSGDPVAEEEEEEKLPSFSKTLTQSDANNGGGFSVPRYCAETIFPKLDYSSEPPNQTLSASDIHGVVWRFRHIYRGTPRRHLLTTGWSFFVSQKKLVAGDSVVFLRHRNGDVSIGIRRARRLEMRMTSLIPSYSEFRPVFKGGGRMVEEVVGMAGRGVEFEVEYYPRRRSPPFVVDETVVREAMMVRWCDGMRLKMPFETDDSARVSWFKGTVSGVEVVDPVNWPHSPWRVLQVVWDEPDLLENVKSVNPWLVELASTEPATLGHHPLPFSPPSAKRIRMPQHPEFHYSGQFLIPSSSVNNPLGPSRT…
FtARF11	FtPinG0002591700.01	CDS	ATGGCGAGTATTGAGAAGCAACACCTTCAATCAGGCCCAGGTGGAAGAGCAGATGCTTTGTATTCAGAGCTATGGAGGGCATGTGCAGGTTCACTAGTGGAGATTCCACAGTATGGAGAGCGAGTTTTCTACTTTCCACAGGGACACATGGAACAATTGGAGGCTTCAATTAATCAGGACCCAAACCAATATATTCCTCCATGTACTCTTTCTTCTAAGATTCTCTGCCGTGTTGTTGACGTCCAATTAATGGCTGAGCAGGATACTGATGAAGTGTATGCACAGATCACCTTGCTTCCTGAGCCACCTCATGTGGAGGTTGCAGGTCCTGATCCACCTATGCCTGAGCTGGAAAGGCCAAAGGTCAATTCCTTCTGCAAGATTCTAACAGCTTCGGAC…
		Protein	MASIEKQHLQSGPGGRADALYSELWRACAGSLVEIPQYGERVFYFPQGHMEQLEASINQDPNQYIPPCTLSSKILCRVVDVQLMAEQDTDEVYAQITLLPEPPHVEVAGPDPPMPELERPKVNSFCKILTASDTSTHGGFSVLRKHANECLPQLDMTQPTPTQELVTKDLHGYEWRFKHIYRGQPRRHLLTTGWSTFVTSKRLVAGDAFVFLRGENGELRVGVRRLARHQSTMPTSVISSQSMHLGVLATASHAVSAQTLFVVYYKPRSSQFIVSVNKYLEAAKNGFAVARRFTMRFEGDDSPDKRFTGTIVGVGDISSNWKKSDWRSLKVQWDEPASIQRPERVSPWEIEPFTPSITVNPNPTMTIKSKRPRPNDISIPDSGTASLTSPGFWYGSVQT…
FtARF13	FtPinG0001741700.01	CDS	ATGGTGGCGGATACAGTGGCTTGTTATGATACAAGGATCGAAGAGTCTGGGCGAGATGATGAACTGTACGGTGAGCTCTGGAAGGCTTGTGCTGGTCCACTTGTTGAGATCCCTAGAGTTGGGGAGAGAGTCTATTACTTTCCGCAGGGACACATGGAGCAATTGAAGGCGTCAACAAATCAGGAGCTGGACCAGACGATTCCGCTCTTCAATCTGCCTCCTAAGATCCTCTGTCGCGTTGTTCATATTGAGCTCAAGGCTGAGAAAGAAACAGACGAAGTCTATGCTCAAATTGCTTTGATGCCTGAATCATCTGATCAACCTGAGCCTACTAAGCCTGATCCGATAGCCCACGAGCCCTCAAGGCCGACCGTGCACTCTTTCTGCAAAGTCTTGACT…
		Protein	MVADTVACYDTRIEESGRDDELYGELWKACAGPLVEIPRVGERVYYFPQGHMEQLKASTNQELDQTIPLFNLPPKILCRVVHIELKAEKETDEVYAQIALMPESSDQPEPTKPDPIAHEPSRPTVHSFCKVLTASDTSTHGGFSVLRKHANECLPALDMTQQTPTQELAAKDLHGYTWRFKHIFRGAQGGHLLTTGWSHFVTSKRLVAGDSFVFLRGESGELRVGVRRVAQNQSCMPASVISSQSMHLGVLATASHAVSTQTRFVVYYKPRTSQFIIGLNRYLESVNNKYAVGMRFKMRFEEMMHRKESLLVQLLGSTISHLNGKIHHGDL
FtARF15	FtPinG0007231100.01	CDS	ATGATGGGTGGGTTGATTGACTTGAACACTATAAACGAGGATGAAGATGACAACAACAGCAACAGTGCAACTATTTCATCTTCACATGAACCCAAACTTCCTTCTTCTTCTTCTTCTTCATCTGTTTGTATGGAGCTTTGGCATGCCTGTGCTGGGCCATTGATATCTCTTCCCAAAAAAGGAAGCTTGGTGGCTTATCTTCCACAAGGACATCTCCTTGAACATCATAGTTTCAGTGACTATTTTCCTGGGATACCTTTTGAGAGAATCCCACCTCCTCATGTCTACTGTAGAGTGGTTGATGTTAAACTCCATGCTGAGGCGGCTACTGATGAGGTCTATGCACAGGTTTCTCTAATCCCAGAGACACAGATTGAGGAAAAATTGAAAGAATGTGAG…
		Protein	MMGGLIDLNTINEDEDDNNSNSATISSSHEPKLPSSSSSSSVCMELWHACAGPLISLPKKGSLVAYLPQGHLLEHHSFSDYFPGIPFERIPPPHVYCRVVDVKLHAEAATDEVYAQVSLIPETQIEEKLKECEVDVDGEEEDNERVRTTIPHMFCKTLTASDTSTHGGFSVPRRAAEDCFPPLDYKQQRPSQELTAKDLHGKEWRFRHIYRGQPRRHLLTTGWSAFVNKKKVVSGDAVLFLRGADGELRLGIRRANQVKATSIFPISSSEQMNHSNLKAVLDAIRTRTTFHVCYKPRISSSEFIIPLKRFLRSVDQSFSVGMRFKMRYEAEDAADRRFTGVVTGLSEVDPVRWPGSKWKCLLVRWDDVESNRHSRVSPWEIEPTGSMPCSSNIVSSGLK…
FtARF16	FtPinG0003898400.01	CDS	ATGATTACTTTCATGGATCCAAAGGAGAAGATTAAAGAAGGGGAGAATTACTTAGATTCCCAGCTATGGCATGCTTGCGCTGGCGGTATGGTTCAGATGCCGCCGGTGAATGCCAAGGTGTTTTACTTTGTTCAAGGCCATGCTGAACATGCTTCTGGTAATATAGATTTCAGGAATTTCCCAAGGATTCCACCTTACATCTTGTGTAGGGTTGAGGCAATTAAGTATTTGGCTGATCGTGATACAGATGAAGTCTTTTCTAAGATTAGGCTGATGCCTGTGACTTCCAATGAGATTGATTTCATTGATGAAGATGGAGGAGTTAATGGACCTGATTCACAGGACAATAAACCAGCTTCCTTTGCAAAGACGCTCACCCAATCGGATGCGAATAACGGG…
		Protein	MITFMDPKEKIKEGENYLDSQLWHACAGGMVQMPPVNAKVFYFVQGHAEHASGNIDFRNFPRIPPYILCRVEAIKYLADRDTDEVFSKIRLMPVTSNEIDFIDEDGGVNGPDSQDNKPASFAKTLTQSDANNGGGFSVPRYCAETIFPRLDYSADPPVQNIIAKDVHGEPWKFRHIYRGTPRRHLLTTGWSTFVNAKKLVAGDSIVFLRADNGDLCVGIRRAKRGIGGGHESSSGWNPTASVMPYSGFSAFLRENDGRMSRNGNGSNLNSIGGNPLTKGKVKAESVIEAASFAANGQPFEVVYYPRAGTPEFVVKAANVKTALQIRWCGGMRFKMPFETEDSSRISWFMGTISSVQVADPMRWPDSPWRLLQVTWDEPDLLQNVKRVSPWLVELVSNMP…
FtARF17	FtPinG0002610200.01	CDS	ATGGAACACTGTTCGCCTCAGCCTGCGATCTCCGCTTTCTCTCATCTTGCCCCAAGGCCTTTCGTTCTCTCTCGAGTTCTGCAGGTGCTTTACCTTGTTGATCCAGACACTGACGAGGTTTATTCCAGAATCCGACTCGATCCCCGATCAAACGGAGATTACTATCTTTCACAGCGACCTCTTTCTTCGCCTTCGTCCGTTGGCCACGATGTGGTAAACGGGAGGAAGGAGGAGGGGAGTGTTGTAGTCTCCTTCTCCAAGGTTTTGACACCTTCAGATGCGAACAACGGTGGAGGATTCTCTGTGCCGAGGTTCTGTGCGGACTCAATCTTCCCGCTTCTCGATTTCGGTGCGAATCCACCTGTTCAGACGGTCACCATCACTGACATGCGAGGAGAA…
		Protein	MEHCSPQPAISAFSHLAPRPFVLSRVLQVLYLVDPDTDEVYSRIRLDPRSNGDYYLSQRPLSSPSSVGHDVVNGRKEEGSVVVSFSKVLTPSDANNGGGFSVPRFCADSIFPLLDFGANPPVQTVTITDMRGESWNFRHIYRGTPRRHLLTTGWSKFVNSKKLMSGDSVVFMKNKITGKLFVGIKRGHKSGPSVDLSRWVQQYGTAQGRMRMEERTGAVGGIMRAAAGEGETEFPTNAKGKVPPESVVEALELAANNMPFEVVYYPKAGSQDFVVAAEKVEQALCICWTAGMRIRMPMETEDSSRLNWLQGTVSSVAVPDHGPWQRSPWRMLQVAWDEPENLEKIKRVSPWQLEYVSPTPPIDTAFPPAKKFRISPNCGFLNDGEPDLPLPPMGFSSSM…
FtARF18	FtPinG0005714900.01	CDS	ATGATTGAGATCATGAATCCCATAGATTCCATGAAAGCTTTCAAAGAAAGCTCTTCAATTAACCCTCAGCTTTGGCATGCTTGTGCTGGTGGAATGGTGCAGATTCCGCCATTAAACTCCAAGGTAGTTTACTTTCCTCAAGGTCACTTAGATCATGCTCAAGTCAATCTTGAATCCATCAGAAATTTTCCTACAAATTACATCCCTGCCATGATTCCTTGCATAGTCACCTCTATCAATTACTTAGCCGATCCGGAAACCGATCAAGTCTACGCCAAAATCAAACTTACCCCAGAAAGCCGGTTTGTATCCGGTAATAGTGGGAATGATCCGGGATCCGAGTACTTTAACGGGTCGGATAATAAACCCGGGTCGTTTGCGAAGACTTTGACCCAATCA…
		Protein	MIEIMNPIDSMKAFKESSSINPQLWHACAGGMVQIPPLNSKVVYFPQGHLDHAQVNLESIRNFPTNYIPAMIPCIVTSINYLADPETDQVYAKIKLTPESRFVSGNSGNDPGSEYFNGSDNKPGSFAKTLTQSDANNGGGFSVPRYCAETIFPRLDYSAEPPVQTVIAKDVHGVTWKFRHIYRGTPRRHLLTTGWSGFVNRKKLVAGDSVVFMRDENGELCIGIRRAKKWIGFGPEPGSFGMKEPGSIEPVIEAVKLAAKGEPFEVVYYPGLSSPEFFVKADEVRAAMEMKWCPGMRFKMAFETEDSSRISWFMGTISGVRFSDPIHWPNSPWRLLQVEWDEPELLQNVKSVNPWLVEMVATMPTLHMPPFVSPRKKPRLVEPNDFPFIGNPYCCAPTN…
FtARF19	FtPinG0000683600.01	CDS	ATGAAGGTTCCGCCTAATGGTTACATGGCAAACTCTTCTGAAGGAGAAGGGAAAGTTATAAATTCACAGTTATGGCATGCCTGTGCTGGACCACTGGTTTCTGTTCCTCCAGTAGGAAGTCTAGTTGTCTATTTCCCCCAAGGCCATAGTGAGCAGGTTGCTGCGTCTATGCAAAAGGATACTGACAGCATCCCGAGTTATCCTAACCTTCCTTCTAAGTTAATTTGCATGCTCCATAATGTCACCTTACATGCTGATACAGAAACTGACGAGGTATATGCTCAGATGACTCTTCAACCAGTTAGCAAAGTGGATAAAGAAGCTTTACTAGCGTCTGAGATCGGCCTCAAACAAAGCAGGCAACCTACTGAATTCTTTTGTAAAACTCTTACTGCTAGT…
		Protein	MKVPPNGYMANSSEGEGKVINSQLWHACAGPLVSVPPVGSLVVYFPQGHSEQVAASMQKDTDSIPSYPNLPSKLICMLHNVTLHADTETDEVYAQMTLQPVSKVDKEALLASEIGLKQSRQPTEFFCKTLTASDTSTHGGFSVPRRAAEKIFPPLDFNMQPPAQELVARDLHGQSWTFRHIYRGQPKRHLLTTGWSVFVSSKRLFSGDSVLFIRDEKSQLMLGTKRANRQQPALASSVISSDSMHIGILAAAAHAAANHSPFTIFYNPRASPAEFVIPLAKYNKAMYTQVSLGMRFRMMFETDDSGVRRYMGTITGISDLDPVRWKNSQWRNLQVGWDESTAGERPTRVSIWDIEPVVTPFYICPPPFFRPKFPRQPGMPDDENDMEGLFKRGMPWLGE…
FtARF20	FtPinG0002499600.01	CDS	ATGAGGCTCCCTTCAACTGATCTTTCTTCCCAACAAGAAAATGAAAATGGTGACAGGAGATGTTTGAACTCTGAACTATGGCATGCCTGTGCTGGACCACTCGTCTCTCTGCCTGCTGTTGGCGGCCGTGTCGTTTATTTTCCGCAGGGCCACAGTGAGCAGGTAACTAACTCAACTAACAGACAAGTGGATGCTCAAATCCCTAACTATCCAAGTTTACCTCCCCAGCTTGTGTGTCAGCTTCATGATCTAACAATGCATGCAGATGCGGAGACAGATGAGGTTTATGCTCAAATGACATTACAGCCCTTGAGTCCGCAAGAACAAAAGGAGATCTATCTCCCTGCACAATTTGGTATACCTTGCAAACAGCCAACAAATTACTTTTGCAAGACTTTA…
		Protein	MRLPSTDLSSQQENENGDRRCLNSELWHACAGPLVSLPAVGGRVVYFPQGHSEQVTNSTNRQVDAQIPNYPSLPPQLVCQLHDLTMHADAETDEVYAQMTLQPLSPQEQKEIYLPAQFGIPCKQPTNYFCKTLTASDTSTHGGFSVPRRAAEKVFPPLDFSLQPPAQELIARDLHDNEWKFRHIFRGQPKRHLLTTGWSVFVSAKRLVAGDSVLFIWNETNQLFIGIRRASRSQTVLPSSVLSSDSMHLGLLAAAAHAASTNSRFTIFYNPRTSPTEFVIPLAKYVKAVYHTRVSIGMRFRMMVETEESNVRRYMGTITGICDLEPARWPNSHWQSVKVGWDESTAGERQPRVSLWEIEPLTTFPMYPSPFSLGMKRPWQSGTRDNMGMNRLTWFQGDS…
FtARF21	FtPinG0005201700.01	CDS	ATGAAGCCGTCAGCAACGACCAACGCAGCTTCGCCGTCGGTTGTGAGCTCCGATGAAGGTGAGAAAAAGAGCATTAATCCGGAGCTCTGGCAGGCTTGCGCCGGACCGCTTGTAAACCTACCGACTGCTGGGACCCACGTAATTTACTTCCCGCAAGGGCACAGTGAGCAGGTAGCAGCATCTATGAAGAAGGGCGTTGATGCTCAGATACCAAGTTATCCAAATTTGAGTTCTAAGCTACTTTGTATTCTGCACAATGTCACGTTGCATGCAGATCCGGAGACGGATGAAGTTTATGCTCAGATGACACTACAACCAGTTCCTTCATTTGATAGGGAAGCCCTGCTAAGGTCAGAGCTCTCGCTGAAGGTAAACAAGCCACAAACAGAATTCTTTTGT…
		Protein	MKPSATTNAASPSVVSSDEGEKKSINPELWQACAGPLVNLPTAGTHVIYFPQGHSEQVAASMKKGVDAQIPSYPNLSSKLLCILHNVTLHADPETDEVYAQMTLQPVPSFDREALLRSELSLKVNKPQTEFFCKTLTASDTSTHGGFSVPRRAAEKIFPTLDFSLQPPAQELTARDLHDNVWTFRHVYRGQPKRHLLTTGWSHFINGKRLIAGDSVLFIRDEKRDLLVGLRRANRQPQNLSFSMLSSDSMHIGVLAAAAHAASNNSPFTVFHNPRASPSDFVIPLAKYYRAVQSQQISMGMRFRMLFETDESETRRHMGTITGISDLDPIRWKNSQWRNLQVGWDDSTGGERCNRVSAWEIEPVTAPFFICPPFYGAKHPRQPDDDPSEFGNLFKRTMP…
FtARF23	FtPinG0005575800.01	CDS	ATGATGACCTCATCGGAGCTATTGATCAATGAAAACGCCAACAAACCACCTGATTGCGTGGATCTCGATGCCGCGCTCTATACGGAGCTATGGCATGCTTGTGCCGGTCCTTTGGCTACAGTTCCTCGTAAAGGCGATCGTGTTTATTATTTCCCGCAAGGTCACCTAGAGCAGGTGGAGGCATCCACAAATCAGTATGCTGATCAGCAGATGCCAGTTTACAATCTTCCATGGAAGATTCTGTGTCGAATTGTTAATGTCGAGCTTAAGGCCGAAGCAGATACAGATGAAGTGTATGCACAGGTGACCTTGCTGCCCAATCCTAATCAAGATGAATACTCCATTGAGAAGGAACCCCCTCCCTCACCTCAACCAAGCATTCAAGTACACTCATTTTGT…
		Protein	MMTSSELLINENANKPPDCVDLDAALYTELWHACAGPLATVPRKGDRVYYFPQGHLEQVEASTNQYADQQMPVYNLPWKILCRIVNVELKAEADTDEVYAQVTLLPNPNQDEYSIEKEPPPSPQPSIQVHSFCKTLTASDTSTHGGFSVLRRHADECLPPLDMSCQPPTQELVAKDLHGIEWRFRHIFRGQPRRHLLQSGWSVFVSSKRLVAGDAFIFIRGENGELRVGVRRAMRQHSIVPSSVISSQSMHLGVLATAWHAISTRSIFTVYYKPRTSPADFIVPLDQYMESMKNNCFIGMRFKMRFEGEEAPDQRFTGAIVGTEEADKRWKDSNWRTLKIRWDEMSTIPRPERVSPWQIEPISSPLTTNALPLPRMKRPRPSMGSSCKITAELSPTSGL…
