# Supplementary material for: Genome-Wide Investigation of the Auxin Response Factor Gene Family in Tartary Buckwheat (Fagopyrum tataricum)
Source: Int J Mol Sci. 2018 Nov 9;19(11):3526. doi: 10.3390/ijms19113526 (PMC6274889; doi:10.3390/ijms19113526)
Supplement: Supplementary file 1 [file ijms-19-03526-s001.zip › ijms-383622-supplementary/Supplementary Table 2 .xls]

## Sheet: Sheet1
Supplementary Table 2 Analysis and distribution of conserved motifs in tartary buckwheat ARF proteins.
Motif	Width	Best possible match
1	80	SDTSTHGGFSVPRRCAEKCFPPLDYSQQPPTQELVAKDLHGYEWKFRHIYRGQPRRHLLTTGWSVFVNSKKLVAGDAVVF
2	41	CIYMELWHACAGPLVSLPKKGERVYYFPQGHMEQVEASTNQ
3	57	IRGENGELRVGVRRAMRQQSCMPSSVISSDSMHIGVLAAAAHAISTNSCFTVYYKPR
4	29	WQIVYTDDENDMMLVGDDPWEEFCNMVWC
5	22	CIGMRFKMRFETEDSPERRYMG
6	35	PIRWKNSKWRCLKVGWDEPTAIERPKRVSPWEIEP
7	35	CNLPPKILCRVHNVTYHADKETDEVYAQITLMPEP
8	34	AVGRSIDLSKFNSYDELREELERMFGIEGQLEDP
9	14	CRQKTHYFCKTLTA
10	15	PSEFIIPLNKYLKAV
11	42	VIEAVKLAANGQPFEVVYYPRAGSPEFVVKAEKVREAMQIRW
12	16	IKIYSKEEVQKMNPGG
13	11	MRTCTKVYKQG
14	14	CRLFGIDLKENTTC
15	8	TITGICDL
16	20	DYWEPFGSRKVLQGQEMCGY
17	42	VVTGMSEMDPVRWPGSKWKCLLVRWDDVETNRHSRVSPWEIE
18	19	LTTFPMYPSPFSLGLKRPW
19	6	QQQQQQ
20	16	RHENGDLCIGIRRAKR
