# Supplementary material for: Genome-Wide Investigation of the Auxin Response Factor Gene Family in Tartary Buckwheat (Fagopyrum tataricum)
Source: Int J Mol Sci. 2018 Nov 9;19(11):3526. doi: 10.3390/ijms19113526 (PMC6274889; doi:10.3390/ijms19113526)
Supplement: Supplementary file 1 [file ijms-19-03526-s001.zip › ijms-383622-supplementary/Supplementary Table 3 .xls]

## Sheet: Tarary buckwheat-Arabidopsis
Supplementary Table 3 One-to-one orthologous relationships between tartary buckwheat and other seven plant species.
FtARF Gene Name	FtARF Gene ID	AtARF Gene Name	AtARF Gene ID	Ka	Ks	Ka/Ks	Selection pressure
FtARF13	FtPinG0001741700.01	AtARF9	AT4G23980.1	0.4063	0.3162	1.28495	Positive selection
FtARF20	FtPinG0002499600.01	AtARF6	AT1G30330.1	0.2625	0.2364	1.11041	Positive selection
FtARF4	FtPinG0003331700.01	AtARF4	AT5G60450.1	0.3738	0.288	1.29792	Positive selection
FtARF9	FtPinG0008597700.01	AtARF9	AT4G23980.1	0.3913	0.3248	1.20474	Positive selection

## Sheet: Tarary buckwheat-Soybean
Supplementary Table 3 One-to-one orthologous relationships between tartary buckwheat and other seven plant species.
FtARF Gene Name	FtARF Gene ID	GmARF Gene ID	Ka	Ks	Ka/Ks	Selection pressure
FtARF1	FtPinG0009506900.01	KRH51289	1.1519	1.3406	0.859242	Purifying selection
FtARF10	FtPinG0002645500.01	KRH22880	0.4901	1.2227	0.400834	Purifying selection
FtARF11	FtPinG0002591700.01	KRH06451	1.1295	1.3876	0.813995	Purifying selection
FtARF11	FtPinG0002591700.01	KRH68924	1.197	1.6643	0.719221	Purifying selection
FtARF11	FtPinG0002591700.01	KRH47892	1.1257	1.2851	0.875963	Purifying selection
FtARF13	FtPinG0001741700.01	KRH68924	0.1876	n.a.	n.a.	n.a.
FtARF16	FtPinG0003898400.01	KRH32480	1.2801	1.3093	0.977698	Purifying selection
FtARF16	FtPinG0003898400.01	KRH19868	1.1786	1.2939	0.91089	Purifying selection
FtARF16	FtPinG0003898400.01	KRH22880	1.3215	2.9645	0.445775	Purifying selection
FtARF16	FtPinG0003898400.01	KRG95987	1.1486	1.1376	1.00967	Positive selection
FtARF17	FtPinG0002610200.01	KRH18828	1.2715	1.5736	0.80802	Purifying selection
FtARF17	FtPinG0002610200.01	KRH16623	1.3038	1.4215	0.9172	Purifying selection
FtARF17	FtPinG0002610200.01	KRH64757	1.343	1.8387	0.730407	Purifying selection
FtARF18	FtPinG0005714900.01	KRG91907	0.4307	2.1433	0.200952	Purifying selection
FtARF19	FtPinG0000683600.01	KRH41404	0.6244	0.7361	0.848254	Purifying selection
FtARF23	FtPinG0005575800.01	KRH63855	1.2165	1.4245	0.853984	Purifying selection
FtARF23	FtPinG0005575800.01	KRH54110	1.1866	1.4302	0.829674	Purifying selection
FtARF23	FtPinG0005575800.01	KRH41062	1.3155	1.5056	0.873738	Purifying selection
FtARF4	FtPinG0003331700.01	KRH24914	0.1666	1.7495	0.0952272	Purifying selection
FtARF4	FtPinG0003331700.01	KRH22924	0.1763	1.581	0.111512	Purifying selection
FtARF5	FtPinG0000764000.01	KRH17404	0.1164	1.9761	0.0589039	Purifying selection
FtARF5	FtPinG0000764000.01	KRH05923	0.1081	1.9809	0.0545712	Purifying selection
FtARF6	FtPinG0000840000.01	KRH21113	1.087	1.8734	0.580228	Purifying selection
FtARF6	FtPinG0000840000.01	KRH11130	1.0834	1.91	0.567225	Purifying selection
FtARF6	FtPinG0000840000.01	KRH58707	1.0905	2.1276	0.512549	Purifying selection
FtARF6	FtPinG0000840000.01	KRH42602	1.0878	2.2578	0.481796	Purifying selection
FtARF8	FtPinG0004636500.01	KRH30740	0.1945	1.1788	0.164998	Purifying selection
FtARF8	FtPinG0004636500.01	KRH17251	0.1774	1.2044	0.147293	Purifying selection
FtARF8	FtPinG0004636500.01	KRH72896	0.1823	1.1681	0.156065	Purifying selection
FtARF9	FtPinG0008597700.01	KRH68924	0.3929	1.9937	0.197071	Purifying selection

## Sheet: Tarary buckwheat-Grape
Supplementary Table 3 One-to-one orthologous relationships between tartary buckwheat and other seven plant species.
FtARF Gene Name	FtARF Gene ID	VvARF Gene ID	Ka	Ks	Ka/Ks	Selection pressure
FtARF6	FtPinG0000840000.01	VIT_10s0003g04100	2.4264	n.a.	n.a.	n.a.
FtARF16	FtPinG0003898400.01	VIT_13s0019g04380	2.5698	1.7908	1.435	Positive selection
FtARF23	FtPinG0005575800.01	VIT_17s0000g00320	1.7529	1.6581	1.05717	Positive selection
FtARF16	FtPinG0003898400.01	VIT_06s0004g02750	2.47	1.5166	1.62864	Positive selection
FtARF16	FtPinG0003898400.01	VIT_08s0040g01810	2.128	1.3601	1.56459	Positive selection
FtARF13	FtPinG0001741700.01	VIT_15s0046g00290	0.3141	0.4116	0.76312	Purifying selection
FtARF5	FtPinG0000764000.01	VIT_18s0001g13930	0.2844	0.265	1.07321	Positive selection
FtARF9	FtPinG0008597700.01	VIT_02s0025g01740	0.3369	0.2158	1.56117	Positive selection
FtARF13	FtPinG0001741700.01	VIT_02s0025g01740	0.2854	0.3028	0.942536	Purifying selection
FtARF15	FtPinG0007231100.01	VIT_10s0003g00420	0.3291	0.261	1.26092	Positive selection
FtARF18	FtPinG0005714900.01	VIT_13s0019g04380	0.331	0.3203	1.03341	Positive selection
FtARF1	FtPinG0009506900.01	VIT_12s0035g01800	1.9074	1.5695	1.21529	Positive selection
FtARF11	FtPinG0002591700.01	VIT_15s0046g00290	1.6005	1.7188	0.931173	Purifying selection
FtARF17	FtPinG0002610200.01	VIT_18s0001g04180	1.8304	2.5278	0.724108	Purifying selection
FtARF11	FtPinG0002591700.01	VIT_02s0025g01740	1.568	1.5933	0.984121	Purifying selection
FtARF20	FtPinG0002499600.01	VIT_10s0003g04100	0.6449	0.6821	0.945463	Purifying selection
FtARF4	FtPinG0003331700.01	VIT_06s0004g03130	0.2543	0.5777	0.440194	Purifying selection

## Sheet:  Tarary buckwheat-Tomato
Supplementary Table 3 One-to-one orthologous relationships between tartary buckwheat and other seven plant species.
FtARF Gene Name	FtARF Gene ID	SlARF Gene ID	Ka	Ks	Ka/Ks	Selection pressure
FtARF16	FtPinG0003898400.01	Solyc10g086130.1.1	2.1647	4.4633	0.485	Purifying selection
FtARF16	FtPinG0003898400.01	Solyc11g069500.1.1	2.0424	2.0618	0.990591	Purifying selection
FtARF23	FtPinG0005575800.01	Solyc03g118290.2.1	2.2136	2.2789	0.971346	Purifying selection
FtARF16	FtPinG0003898400.01	Solyc06g075150.2.1	1.9902	2.1884	0.909432	Purifying selection
FtARF16	FtPinG0003898400.01	Solyc09g007810.2.1	2.1001	2.2467	0.934749	Purifying selection
FtARF5	FtPinG0000764000.01	Solyc04g081240.2.1	0.2397	0.3558	0.673693	Purifying selection
FtARF9	FtPinG0008597700.01	Solyc08g008380.2.1	0.3206	0.4034	0.794745	Purifying selection
FtARF13	FtPinG0001741700.01	Solyc08g082630.2.1	0.3409	0.5077	0.67146	Purifying selection
FtARF13	FtPinG0001741700.01	Solyc08g008380.2.1	0.3321	0.4985	0.666199	Purifying selection
FtARF9	FtPinG0008597700.01	Solyc08g082630.2.1	0.3731	0.4325	0.862659	Purifying selection
FtARF19	FtPinG0000683600.01	Solyc07g042260.2.1	0.2001	0.3577	0.559407	Purifying selection
FtARF11	FtPinG0002591700.01	Solyc01g096070.2.1	1.6345	1.6448	0.993738	Purifying selection
FtARF1	FtPinG0009506900.01	Solyc01g103050.2.1	1.3619	1.3318	1.0226	Positive selection
FtARF11	FtPinG0002591700.01	Solyc08g082630.2.1	1.6636	1.5881	1.04754	Positive selection
FtARF4	FtPinG0003331700.01	Solyc11g069190.1.1	0.345	0.4765	0.724029	Purifying selection

## Sheet:  Tarary buckwheat-Cacao
Supplementary Table 3 One-to-one orthologous relationships between tartary buckwheat and other seven plant species.
FtARF Gene Name	FtARF Gene ID	TcARF Gene ID	Ka	Ks	Ka/Ks	Selection pressure
FtARF23	FtPinG0005575800.01	EOY22619	0.7898	0.7917	0.9976	Purifying selection
FtARF16	FtPinG0003898400.01	EOY07838	2.1243	2.3336	0.91031	Purifying selection
FtARF6	FtPinG0000840000.01	EOY27584	1.7999	3.305	0.544599	Purifying selection
FtARF16	FtPinG0003898400.01	EOY34377	1.8333	1.407	1.30299	Positive selection
FtARF9	FtPinG0008597700.01	EOY25077	0.316	0.3065	1.031	Positive selection
FtARF13	FtPinG0001741700.01	EOY25077	0.2767	0.4117	0.672091	Purifying selection
FtARF5	FtPinG0000764000.01	EOY14976	0.2062	0.4151	0.496748	Purifying selection
FtARF18	FtPinG0005714900.01	EOY18662	0.3768	0.5504	0.684593	Purifying selection
FtARF15	FtPinG0007231100.01	EOY28140	0.3243	0.3965	0.817907	Purifying selection
FtARF11	FtPinG0002591700.01	EOX95679	1.6208	2.0413	0.794004	Purifying selection
FtARF17	FtPinG0002610200.01	EOY16141	2.2187	n.a.	n.a.	n.a.
FtARF4	FtPinG0003331700.01	EOY33060	0.2837	0.4422	0.641565	Purifying selection
FtARF10	FtPinG0002645500.01	EOY34377	0.5877	0.5983	0.982283	Purifying selection

## Sheet:  Tarary buckwheat-Beet
Supplementary Table 3 One-to-one orthologous relationships between tartary buckwheat and other seven plant species.
FtARF Gene Name	FtARF Gene ID	BvARF Gene ID	Ka	Ks	Ka/Ks	Selection pressure
FtARF8	FtPinG0004636500.01	KMT13356	0.1362	0.3341	0.407662	Purifying selection
FtARF23	FtPinG0005575800.01	KMT10926	1.9537	n.a.	n.a.	n.a.
FtARF16	FtPinG0003898400.01	KMT06252	1.9374	2.2243	0.871016	Purifying selection
FtARF13	FtPinG0001741700.01	KMT20285	0.3457	0.7826	0.441733	Purifying selection
FtARF15	FtPinG0007231100.01	KMT04585	0.7179	0.2302	3.11859	Positive selection
FtARF19	FtPinG0000683600.01	KMT03376	0.5526	0.1488	3.71371	Positive selection
FtARF17	FtPinG0002610200.01	KMT20031	2.2612	1.6855	1.34156	Positive selection
FtARF11	FtPinG0002591700.01	KMT20285	1.6983	2.8584	0.594144	Purifying selection
FtARF1	FtPinG0009506900.01	KMT07898	1.4311	1.9514	0.733371	Purifying selection
FtARF4	FtPinG0003331700.01	KMT02090	0.2346	0.6876	0.341187	Purifying selection

## Sheet:  Tarary buckwheat-Sunflower
Supplementary Table 3 One-to-one orthologous relationships between tartary buckwheat and other seven plant species.
FtARF Gene Name	FtARF Gene ID	HaARF Gene ID	Ka	Ks	Ka/Ks	Selection pressure
FtARF13	FtPinG0001741700.01	OTF84981	0.4283	0.23	1.86217	Positive selection
FtARF18	FtPinG0005714900.01	OTF99455	0.4472	0.3174	1.40895	Positive selection
FtARF18	FtPinG0005714900.01	OTG18050	0.5282	0.3124	1.69078	Positive selection
