# Supplementary material for: Genome-Wide Investigation of the Auxin Response Factor Gene Family in Tartary Buckwheat (Fagopyrum tataricum)
Source: Int J Mol Sci. 2018 Nov 9;19(11):3526. doi: 10.3390/ijms19113526 (PMC6274889; doi:10.3390/ijms19113526)
Supplement: Supplementary file 1 [file ijms-19-03526-s001.zip › ijms-383622-supplementary/Supplementary Table 4 .xls]

## Sheet: Sheet1
Supplementary Table 4 Primers of sequences
Gene ID	Forward primer (5`- 3`)	Reverse primer (5`- 3`)
FtARF1	CAGTCTGGGATGGTTCTGAGTGG	CGTTTATTCCTTTGGGCTGGTT
FtARF2	ACCTTCCGTTTCTCCACTGACA	GACCCTTGATAATGATAACCCACTT
FtARF3	CGTGCTGCCGAGGATTGTT	TGAACTTCCACTCTACGCCATG
FtARF4	CTGGATTTCCTGATTCTGTTGCT	CATGACTCGCCCTTGGACTGT
FtARF5	TGGAGTGAGACGAGCAAACCG	GGACAACAAAGTCAGAAGGGCAT
FtARF6	TTCATTGATGCCTCAGTTTGCC	GCATTGCTTGGAAGGGACG
FtARF7	ATTGGTTTCGGGTGATTCTGTC	CTCGGCGGTAACTAAGTCTGCT
FtARF8	CAACAGTTGCACAATGATGACGT	GGTAAGGGAGAAGCGAGAAAGAA
FtARF9	TGGGTCGGGCTGTTGATCTAA	CATGTCTCCTTCTTCGTCGGTATA
FtARF10	ATTCTCCGTTCCTCGTTACTGC	CTCCAGACAACGCCGTGAAT
FtARF11	CCGCTTGTTTGGCATTGATT	GCACGGCCTACTGCTATACCTT
FtARF13	GTGCTACGGAAACACGCTAATG	AGTGGCTCCATCCGGTAGTTAGT
FtARF15	GGCGGCTACTGATGAGGTCTAT	GAACATGTGTGGTATGGTGGTCC
FtARF16	CAAAGACGCTCACCCAATCG	CCTAAACTTCCAAGGCTCACCAT
FtARF17	GTTCAATGTTCGGGCATCTCA	CCATTGCTGACGATGTTTGCT
FtARF18	CACAGAGTTCCTCGGGTGATTC	CATCTCATTGCTCATCATAACTTGC
FtARF19	GCTCCCGATACCTTACTTTCACG	CCAAATGCCTGAGGACTGACA
FtARF20	AGACACTGAACCACCAACGAGAA	CCAGCTGACCTTCTAGGCCAA
FtARF21	GGCAGAATGGTTTGGTGGC	TGGGTGCTGAAAGGAAGACG
FtARF23	AGACTTGTGGCTGGTGACGCT	GCTAGATATGACTGACGAGGGAACT
FtH3	GAAATTCGCAAGTACCAGAAGAG	CCAACAAGGTATGCCTCAGC
